# Supplementary material for: A new metriacanthosaurid theropod dinosaur from the Middle Jurassic of Yunnan Province, China
Source: PeerJ. 2025 Apr 2;13:e19218. doi: 10.7717/peerj.19218 (PMC11971988; doi:10.7717/peerj.19218)
Supplement: Supplemental Information 7 [file peerj-13-19218-s007.nex]

#NEXUS
[written Sun Dec 01 20:58:42 GMT+08:00 2024 by Mesquite  version 3.81 (build 955) at MSI/10.200.56.35]

BEGIN TAXA;
	TITLE Taxa;
	DIMENSIONS NTAX=70;
	TAXLABELS
		Eoraptor Herrerasaurus Acrocanthosaurus Aerosteon Afrovenator Allosaurus Angaturama Australovenator Baryonyx Carcharodontosaurus Ceratosaurus Chilantaisaurus Chuandongocoelurus Coelophysisbauri Coelophysisrhodesiensis Compsognathus Concavenator Condorraptor Cryolophosaurus Dilophosaurus Dubreuillosaurus Duriavenator Elaphrosaurus Eocarcharia Eustreptospondylus Fukuiraptor Giganotosaurus Irritator Leshansaurus Lourinhanosaurus Magnosaurus Majungasaurus Mapusaurus Marshosaurus Masiakasaurus Megalosaurus Megaraptor Metriacanthosaurus Monolophosaurus Neovenator Ornitholestes Piatnitzkysaurus Piveteausaurus Poekilopleuron Proceratosaurus Saurophaganax Shaochilong Shidaisaurus Siamotyrannus Sinraptordongi Sinraptorhepingensis Sinosaurus Spinosaurus Streptospondylus Suchomimus S.zigongensis Torvosaurus Tyrannotitan Xuanhanosaurus Yangchuanosaurus CNMV214 Yuanmouraptor Asfaltovenator Wiehenvenator Zuolong Guanlong Eoabelisaurus Yunyangosaurus Panguraptor Alpkarakush 
	;

END;


BEGIN CHARACTERS;
	TITLE  Character_Matrix;
	DIMENSIONS  NCHAR=372;
	FORMAT DATATYPE = STANDARD RESPECTCASE GAP = - MISSING = ? SYMBOLS = "  0 1 2 3 4";
	MATRIX
	Eoraptor                 0001000000000000??????0100000?0?00100000?0000100??0001?0010000001000000?0?0000000000000000?10?10????001000?0000?0??????0??000?0?1010000000?0?0000?000?0000?0?00?0001000000000000-0?????????0-000000000000000?0?00000000000000?0000001?0010000?000001000000101000000000?00100000100000000000010000000?00000000000??000?0200000?100000?0000?000?000000000??--0000000000000000000000000
	Herrerasaurus            0000100000100000????0?0101000?0?0?000000?0000100??001001011000001000000?0?00000000020001000000120?000010?00000?10??000000000?000000?100000?0?0000?00?0010010000?0?01000000000000-00100001010-000000000000000?0?1000000?0000000000000??001??00?1?011?0??000101000000100000101000100000000000010000000?00000000000?000210000000000000??0000100000000000000?--0100001000000000000000000
	Acrocanthosaurus         020?110000101000011110000002111111001010?01101021110021110211102021120101?1111121112210210110?12?1210121000001001101000120011011?11101021001010200102?11111?0101000100000010011012?001100113?00?00121100001000110011211110?0021000000101?1?1101101200120012102001011110000113110111111000????010?10??1110110101201?130?2011110102220111011110000110010302?1010?1110?1??01210111001?1
	Aerosteon                ??????????????????????????????????????????????????????????????01?00?0?1?11????????????????10002200??????????????????????????????????????????????????2????????????????????????110121????????31?01001?1?0?0010000011010111?????2?110??0?????????0101100121????????????????????????????????010110100102211101101012011130???????????????????????????1001?402????01112021110????????????
	Afrovenator              ?????????02??101011000001001210110000?????0?000201001?01101?0?10110100????????????11100?0001110001????????????????????????????????????????????????????????0001000001??????10?11001?0?01100?101000110110?0001?001?000001???????100000???1?01010??????????0121?????00?0?????0?31001111?100001?10?01101011?011?1012?1?01?00101110?0211101100001100001000020?11010110???111011?011100??1
	Allosaurus               00101(0 1)00002?100001010001000211111100101101110002(0 1)2(0 1)00101101110000001101011110010001221021000002200210110001101001001020120011111111101000100110201111111111001010001010200100110011001100111(0 1)1000010110100100001000101111000011?0000000101?11011012001200121010110000100011131001111110000111010010211110110101201113002001110102(1 2)10111011110000110010202210101111021110121011100101
	Angaturama               11???201?130?21?11???0?????????????????????????????????????????????????????????????????????????????????????????????????????????????????1?0???????????????????110111??01311??????????????????????????????????????????????????????????????????????????????????????????????????????????????????????????????????????????????????????????????????????????????????????????????????????????
	Australovenator          ???????????????????????????????????????????????????????????????????????????????????????????????????????????????????????????????????????000000?????????????1001010001010??????????????????????????????????????????????????????????????0??????????????????012101011000010101????01?1111??101???????????????????????????????????????2201210111100011100114022101011121211101211????010?
	Baryonyx                 111?020101301210110?000????021??1??0?1????00021202011?0?????????0??10?10111?00100?1???????0?11111010001011?01??010210?011?0??????????101101010?(1 2)101????1??01001011000013001011100(1 2)?00010011101000110111?110100011000101010?0???000?00??1??1?00??0?1?0100012111100010011010????????????10?0?11010?101?1110110(0 1)0?2?1?0????001100??????1????00110100????????110?0?????????????0????????
	Carcharodontosaurus      ??????0??01?100001111001010201011101001111120302?1?0?211122?1102?2112111211111?211???????0????????010121?0??0100??011211211???1????????2?10???????????????10000200000?????10?110?2?????0???31?0?00101?0????1????0??????????????100?0???1???1??????????????????????????????????????????????????1??1???????11?????0?????0??11??????22??1101111??01?100???????010??????????????????????
	Ceratosaurus             0210100010201000000000000001001000100120?000010202001100001?10001001001?111011110010?101000100000001101000000001101000011100000?1000000000001??10000?0010010011000000101001000110210010001120000000211010000010100001010211??10000210?0100001101011110100100110000????0??1??1?01?00010?010?11100?0000111011111110101201(0 1)00010021000110(0 1)001102100010100200211101001021??1?0001??10???
	Chilantaisaurus          ????????????????????????????????????????????????????????????????????????????????????????????????????????????????????????????????????????????????????????????????????????????????????????????????????????????????????????????????????????????????????????0121020000????????????????????11??????10????2110?????????????????????????22??111???100011100??40221????1?????????2101??0????
	Chuandongocoelurus       ????????????????????????????????????????????????????????????????????????????????????????????????????????????????????????????????????????????????????????????????????????????????0?????????????????????01?????????????0?????????0????????????????????????????????????????????????????????00???0011101011???1?0?????0??????????????00?101000100000?1000040?2121011???21110?100??100???
	Coelophysisbauri         0010121100000010????0?0112100?0?00000000?0000101??00000001001000000000??0?00000000010101110100100?0000000?0?2??1????0??1?00?0?0?00??000110?0?0000?00??0000000010000?00000000001100?1000110010?0000010110000000?0000000001000000000011?1100?01?000001002000101000000?0(0 1)?00101110101000000100100011000011011110100?100000010000110000110(0 1)00?00?000?01000100002100000010111100011000000
	Coelophysisrhodesiensis  00???21100000010???00?0112100??000000000?020010100001(0 1)00010010000?00001?0000000000000?01110?0010000000000000200100?000?10000000000101001000000000000?000001000000001000000000011011?000110?20000000101100000000?0000000010000?0000?11?1100001?000001002000101000?0010(0 1)000110110101000000100100011000111011110100?1000?0111010120000111(0 1)001102000?0100?100002100000010111100011010000
	Compsognathus            00???10000000000????0?0000021?0?1??00000?0000000??00000?00001??00?000?????1000?00?0?????1???0??0????0??00?????0??0?0??????01?1????1???000?00??0??100???10100?1000?0?0?0000100?100(1 2)???????1?20?001??0011000?000????0000??1??0??000?0?00?1?0?0111?011100?0??(1 2)??0???0???0??01?1310011????0?000??010?11??110011?10?2012021?11?10??2022???111?????????1?0???????01011???????01??0?11?0101
	Concavenator             ?????0??????1??0??????001002??0?1?00??1111110302010002?110??1??20??12?????1??????????????????????????????????????????????????????????????????????????????????1020?0?0?????(0 1)0??100?????1???11???????(1 2)?1?1?10????1???0211?1?0??(0 1)100?000????1?111110?10?1??011??10??0?1010001??????????????0?0?0?10?11??111011010????1???020111????222??1100??????????????(0 1)2??0?0?1?1?????0???0?1?00???
	Condorraptor             ????????????????????????????????????0????????????????????????????????????????????????????????????????????????????????????????????????????????????????????????1010001?????????01001?????????1000?00101?020001000?2001?011101001?0002???01??101???????????????????????????????????????????0?1??01?01010????????0????1???00001100?????????0??01000001?00??01????????????????1?01???0???
	Cryolophosaurus          ?????????????????????00?????????1????0?1001001010?000?011????0?0?001(0 1)0?01?10000000???10???000010??10001000001??1?0010????00??????1???0????????????10??000000000?0?01???????0?01000?????????10?0?000?0?1?000??001000??010?0?????000200????0?01??????????????????????0?10001??????????????00???00???0?????011??0????0???0?0??10011?001?0?00110100000000?2??????01001011??0????????????
	Dilophosaurus            01?112110000101000000(0 1)0010002000000000?100200100??00?200101100001?010010001000000?1221011101001000000?000000200101000001??00??0???????01100010000?10000000(0 1)10100000100000010101101?00001110201000001011000000000000010101000010000201??10000100000010010011011000001010001?111011000100010010001100001100110(0 1)000?10000010001?0?1?00110(0 1)000000000001000201002100001010110100011000?0?
	Dubreuillosaurus         01???100?020?10101?00000100121001??0???0??0??002??001?0???????1011?10010011000?00011100?0?????????00??2011100?0??110010??00??????010??0110111??201????????0001000?01000000100?1001?????????10?????????0??00??0?1??????1???????1??000?10????0110?????0????????????????????????????????????????????????????????????????????????????????11????0?0???????????1?01????????????????1??????
	Duriavenator             00???1000?2??101011000?0?0?121?1???0???????????????????????????????????????????????????????????????????????????????????????????????????110101?????????????0001010?0???0?00100???????????????????????????????????????????????????????????????????????????????????????????????????????????????????????????????????????????????????????????????????????????????????????????????????????
	Elaphrosaurus            ?????????????????????????????????????????????????????????????????????????????????????????????????????????????????????????????????????????????????????????????????????????????0110(1 2)?????????20100000?0110000001?0000000002111?0000011??010???????0???11?01110100001000???????????????????000111000000?111111100?(1 2)??2???0?0?000021000110?00110??000100002002?21?0??????111?001???1????
	Eocarcharia              ?????????01??0000111001010021?1111?01?????????????????????????01?01?201?111111???1????????????????????????????????????????????????????????????????????????1000010?01??????10????????????????????????????????????????????????????????????????????????????????????????????????????????????????????????????????????????????????????????????????????????????????????????????????????????
	Eustreptospondylus       ?1???2000020?11?01100000010121?1???0???????0100200001?????????10?101001??1?000?00011?0????0111000000??1001000100?11000012?0???????????0110111?????????????000?0?0?0100000010011001???011011101000110110?000010011000101?100??1?0000????1????????111?0???0121210?00???????????????????????00110101100011?011300?2?11000001010100??1111110000110000100002011101?110102111??1001??000??
	Fukuiraptor              ?????????????????????0??????????????????????????????????????????????????????????????????????????????????????????????????????????????????0?????????????????1001010?01?10????00110?(1 2)?????????(1 2)??????????0?????0????????11??????????????????????????????12001211201?001?1010??????????????10?????10?????????????????????????????????21012101?1100011??01??02????01112121??012?1???0????
	Giganotosaurus           02???000??2???00?11?100101020101???1?0?1111200021110???????????202112111??111112111???0???1?001201010121???00100?0011211?11??????111???201010?????1??1111110?10200000??00010011012?01?0??1?31001?01?1?0?0?100?11001?21?2?????2?00000???1??0?10??0???01?0????????????????????????????????00?1101001021111011010120111300201111010222011101??1?0???1001?30221010?10???????????????????
	Irritator                ?????2??????12?0???????101002?0?1000010??0000210?2011100100?0000??0100101?110010001?1????0?0??111?10??10?10010001021000?1001?10???????????????????10??11?0???2101?10??????21??????????????????????????????????????????????????????????????????????????????????????????????????????????????????????????????????????????????????????????1?????????????????????????????????????????????
	Leshansaurus             ?????????????1?1?1?001??1?0??1?1???01?????????????????????????????????????10000000????????????????000000010021001??00????00????????????????????????????????00???0?????????(0 1)0?1100?1?0000??11110000121?0?000??0????000001100??????????????????????????????????????????????1????????????0?0??????0110?0111011?10????00??0??0???????(0 1)????100001???0?10???201110?0??????????????????0???
	Lourinhanosaurus         ?????????????????????????????????????????????????????????????????????????????????????????????????????????????????????????????????????????????????????????????????????????????1100??????????1??????1?1?0?00?000?0?00???1?1?0??1100000?????0?111??????????????????????????????????????????00?01010?1011111011?1?????0???0?001100??211011101?0110?????01?20?2101???????????????????????
	Magnosaurus              ???????????????????????????????????????????????????????????????????????????????????????????????????????????????????????????????????????110?11?????????????0001000?0?0???????0???0????????????????????????????????0?????????????00????????????????????????????????????????????????????????0???01??1?????????????????0??0??????????1???????0?110?001000?20?????0?11???????????????????
	Majungasaurus            0210100010201000010000010100210000110120?10220000?10120000200002020120102?11111110110001010000000010100?00000010?01101?10000000010101010010100110010000100101000000001000010001102110110011(1 3)011000121101000001010000001021?1111001201?01000011?1011110?011102000010??????0?01?????????0??0011100000001111111??????????1??????????0????100110?100010100200211111111021111?0001??1101?
	Mapusaurus               ??????0???2??0000111100101020101?101?011111201021110??11122?1102?211211?21????????1????(0 2)?01?001?01????????????????????????????????????0201010?01001???????10000200000?0???10011012?0?11???13??0?0010??01001??01?00102012?????210000?????????1?11012?0????1???10?10???????0????1????????000???0?0?102?11101101?????????0?011?1010222??1101111?00?1100??30221010110??2111012101??0010?
	Marshosaurus             000??0000010?0010010001002012101?000?010?000??????????0?100???1?100?00????????1000?1?00??10?0??1?0100020000001001?0?00?1?0?????????????10001??0???1??011??001101000100000010011001?0111110?101000012110?000000012001101?1??????????????10???????0?1????????????1????????????????????????00?110100101011?011001020110100000111010??????1??????????????????21???????0?????????????????
	Masiakasaurus            0?????0???1000100100000100010?00???0??????????10??????????????0??200101??10000????0???????0?000??0?????000?0001??00???01000??????????01101000011?0??000?0001000000001???0020001102?101100101011000111?0000000101000000002011110001011?0100001?01011011001110100001????????????????????001001?1000000011?111111120100101001001?1100011010011021000101002002?1111112021111?0011??1101?
	Megalosaurus             ?????????02??00?01101100?00121?1?0001?????????????????1?121?00?????????????????????????????????????????????????????????????????????????000101?????0??011000011010?01???00?100???01?????????1??????1??????0?1????10002011100001?0000???010?????011100000001212110?000110000??????????????00101010110101110113?00(1 2)??????0?10??1?10?11101100001?000010000211??0?0?1????1????1001??00???
	Megaraptor               ?????????????????????????????????????????????????????????????????????????????????????????????????????????????????????????????????????????????????????????????????????????????11012?????????31?0100121?0?????????1??????????????110?0???????1?111011?0121????????????0101011?2?01011111110??????????????????????2?????????????????????????????????????????????????????????2?11???????
	Metriacanthosaurus       ??????????????????????????????????????????????????????????????????????????????????????????????????????????????????????????????????????????????????????????????????????????????1001??????????0??0??1?1?0?0011?00?00012111?????1?000?0???1????1???????????????????????????????????????????00??10100101111?011??012?1?0?00?101?01?1?11??110?11110001??0???11???????????????????????????
	Monolophosaurus          001?100000201100??????0101020?0?1000011101010100?30000(0 1)110110001100110?0111100100011100301000010??1100100000010?????0????001?1??????01010000100201000?0???00?1010?0?0?0000101110010?00100111010?00101101000000?10000101?10?0?1?000?00?010???????????????????????????????????????????????0011000101010111011?00?(1 2)0100???0001000201???????????????????????????????????????????????????
	Neovenator               00???100002011000101010100022101???0?0110111????????????????????????????????????????????????????????????????????????????????1??????????010000?????????????10010100010?020010011012?1?11??1131101001211010010001101010110?0???2100001???1?10?10?1011?0120????????????????????????????????01?11010010221110110101201113000001?10212020?1101111000111001130221010?10???1????210111?010?
	Ornitholestes            000??000?0100000??????0000022?0?1?000001000000010?0010?1100?0000010000??1?000?100001??02?1?00??0??0000?00???0????0??0?????????????????0000?0??0?0?0??0100111?100000?1?00001001100(1 2)?????????10100101?0?0?00?0001000000010100??1?00010??010??11??????????00111000000000???01??21??111??1??00?0001011121111011010????2???0110100010?21??211??0100001???????2??0?0???????????2001??0????
	Piatnitzkysaurus         ??????????2??00?01000010020121?1???01??????????????????????????????????0??100????0????????????????10?0100000010?1101000?100????????????2010?1?????????????0011010?01??????00001001?00111101101000012110200010001200?1011100001?000?0??010?????01011?112001211101100??100?1??????????????001?10100101011?011?0002?100100000110010?11?11100001000001000021121010?10???1????1001??0????
	Piveteausaurus           ????????????????????????????????????????????????????????????????????????01100??000????????????????0000?0?1002100??1002?1100?????????????????????????????????????????????????????????????????????????????????????????????????????????????????????????????????????????????????????????????????????????????????????????????????????????????????????????????????????????????????????????
	Poekilopleuron           ??????????????????????????????????????????????????????????????????????????????????????????????????????????????????????????????????????????????????????????????????????????????????????????????????????????????????????????????100?0??1?????111??????????012??10110001000001????0?11????0?????????????????????????????????????????????????????????10???2????0?01111021?10????????000?
	Proceratosaurus          000??000?0111100??????0002022?0?1??00????????0???????001100110001??0??????????????01???3?0??0?10????????????????????0?????1?????????010(0 2)00?0?00???00???1?1?111000?01110000000???????????????????????????????????????????????????????????????????????????????????????????????????????????????????????????????????????????????????????????????????????????????????????????????????????
	Saurophaganax            ?????????????????????????????????????????????????????????????????????????????????????????????????????????????????????????????????????????????????????????????????????????????1100?1???????????0?001?1?0?00?0??0??????11????????00??0????????10??????????012?0101100???????????????????00001?1010010?????????10?(1 2)01?1?00??01??????210?110??01???011001?20??????????????????00????????
	Shaochilong              ??????????1??00??11?10110102010111?0?0???1?????????????????????????????1??1111?011????????0?00120011???1?0000100?0011??1201???????????????????????????????1?????????????????????????????????????????????????????????????????????????????????????????????????????????????????????????????????????????????????????????????????????????????????????????????????????????????????????????
	Shidaisaurus             ??????????????????????????????????????????????????????????????????????0???11001000????????????????210?0??????????0???????????????????????????????????????????1??0?00????????????0??01100001???????1?????000?00????012110100001?00???????0???????????????????????????????????????????????00??0?0??1???111011010?(1 2)0??01??20??0??2?????????????????????????????????????????????????????
	Siamotyrannus            ????????????????????????????????????????????????????????????????????????????????????????????????????????????????????????????????????????????????????????????????????????????????0(1 2)???????????????????????????????0???1101000?0?000????010???????????????????????????????????????????????002010100102?11101121012111110??101101??2???????????????????????????????????????????????????
	Sinraptordongi           0000100000101000001000000002101111000011011100021100001110111001000110001?1100100011111200010022002101100010010010011201001111?1111110000001100200110111000001010?0?010000100110011011000111010000121101001100011001211010?0?1?000?000010???1?01011100??????????????????????2???????11?000201000010101110112101211(0 1)01002101101112110111011110000110000211210101101021110121011100101
	Sinraptorhepingensis     0000100000101000??????0000021?1?1?0000110111000211000011101110010001100?1?11001000111112000100????21?12000?00?????01??????11?1??????10000001?00?001????1?000?10?000?01000010011001101100011101000012110100110001?001211?1100011000100?0101?11001011100?0????????????????????????????????000010000101?111011210021110100210110?202110?1101111?00?????????????????????????????????????
	Sinosaurus               ?0?0?000?010100???????000202??0?1??0???101200100??000?00?01????01?0100????1?????0??2?????1?0????????????????????????????????????????10?00??0?00???1??????????1??0?0?0?????10?0100(1 2)?1?00??0?1010000?0010?00000100?000001??000?1000020??01?010??010001?000112111000000010001???1010111?000000?0101?0000111011?(0 1)002010000?2000101?1?001110000101000?1000021001010?0????0???110011100??1
	Spinosaurus              110?12010131?210????0??100002???1??0??????00??????????????????????????????????????????????????????????????????????????????????????????0110?0??011?????????010210111-?013111101100(1 2)???????????1000??21?0?100?00???0?02010?00????000?0??0?????????????????????????????????????????????????????????????????????????????????????????????????????????????????????????????????????????????
	Streptospondylus         ?????????????????????????????????????????????????????????????????????????????????????????????????????????????????????????????????????????????????????????????????????????????1100(1 2)?????????1??0?01??1?01000010?1?0???010???????000?0??0?0?????????????????????????????????????????????????????????????????????0??1?010????????????????????01000?01????2???????110102111?????????????
	Suchomimus               111102010130?2101?0?000101002?0?1??0??????0???????????????????????????????1?00??????????????111110????????????????????????0????????????110??????1?????????010010110?0013000011100(1 2)???????1?10?0001121?1?110100011000201?10?0???00000???1001?0001011?0100012111100010011010????????????100011?010?1000111011000?(1 2)?0?00?000011?01??11??110100110100100??40211010?102021??0?1??????????
	S.zigongensis            ?????????????0?????????0???????????0?????????????????????????????????????????????????????????????????????????????????????????????????????????????????????????10?0??1??????00?1100(1 2)?????001?1??000012110?001000?1?00?011?1??0??000?100?????????01011?0???011021001000010001??2?00111111??00001010?10??1110110101(1 2)0?002?0200110121211?1??0??110?000?00??201(1 2)10?0??010?????????????????
	Torvosaurus              00???100?010110??110110101010100??00?????00?111200001?0111210010110100??(0 1)?????????1??????001110?01?????????????????????????????????????010?0??????????????00010100010001001001101101021001?101000112110?0001100110001011100001110000??010?101001110000000121211000000100?0(1 2)???001101101000001010110101110113000(1 2)?10010020010101001110?1000011000010000202110101101021110?1001??0????
	Tyrannotitan             ??????????????????????????????????????????????????????11112?11?????1??????????????1????????????????????????????????????????????????????20?010?0???????????1??0?20?0?0???????01101?1????????3???1001?1?0?0??00?1?001?2?1???????000??0??????????11????01??????????????????????????????????????????????????0????0?201?????20????????220?1?01111?0?01???????2???????????????????????010?
	Xuanhanosaurus           ?????????????????????????????????????????????????????????????????????????????????????????????????????????????????????????????????????????????????????????????????????????????1100??????????1??????1???????000?0??00??11???????1???????????????0?1???1?200?2111?01000010001102?001101?100????????????????????????????????????????????????????????????????????????????????????????????
	Yangchuanosaurus         0000?0000010?000??????0000021?1?1?00001101110002?1000011101?10010?0110??1?1?00??0?111?1200???0?0?????????????????????????0?111???1??100000?1?00???1?0??1?0???10?0?0?0?00001001100(1 2)?011000111010000121101001000?1?000111010000?0000100?010???????????????????????????????????????????????000000000101?111011010120?001?020010?111211??1101?110????100??201??0101101021??0????????????
	CNMV214                  ?????????????????????????????????????????????????????????????????????????????????????????????????????????????????????????????????????????????????????????????????????????????1100(1 2)?01100011??1000012110?001000???000(1 2)11??0?????00?1?????????????????????012010?0?00101000??0??000???????000?0000?10?????011010?(1 2)0??01?0?001???2??(1 2)1?10111?110?00???0???0???0?0?1???????01???????0?0?
	Yuanmouraptor            ?0???0000?1?1?0???????0002?21???1??0?????????0021000?001?011100000010??01?1100?0?011111?000??????021??100000???????1??????1?1??1????100000?1??????110?110000010?0?010?0000100010???00100001101000112110300010?????0?1??????????????0????????????????????????????????????????????????????????????????????????????????????????????????????????????????????????????????????????????????
	Asfaltovenator           000?10000010110101?0000002012?0?1?0000110111010211000211?02100101?0110????1?00??0011?0020101???2??1101?01?00????????0?????0??????11?0101?0?01??2?01????1?0???10?0?0?0??00?1000100??????????10100001211010?0?-0???00?111????????????00?????????01?10?????012111???00?0100010131001??1?100????????????????????????0??01????????????????????0?????????000?0????1???????????????????????
	Wiehenvenator            0?1??0?0??20?101??10110101?02?0?1??01????????002000010????????10110?10?????????????????????????????????????????????????????????????????110?0??????????????00000?00010??00110?????????????????????????????????????????????????010000??????????????????????????????????????????????????????????????????????????????????????????????????????????????????????110?011010210?0????????????
	Zuolong                  0000?000001??0000011000002?2210?1??00???????12???100??????????10?00?0?1?1?00???100?2?002??00?1100????????????????????????????????????????????????????????????0?10?01?0000110?010???????????101?01010?10???????????????00100????00??0??0?????????????????011100?0?00?1????1????????????0?00?00010?11??????1101012?120??0??1???????210001011110?00???000?0121?10???????????2111??0????
	Guanlong                 0000?0000021110001??010101021?0?1?0001000000?00?1?000211?10110?0100000??1?0011100002100200?0??????0???????????????????????1?????????0000???1?0????0????1?1???10?0?0?01000?1000100??????????1???0??????01?0??-?????000?0????????????0????????????01?????????????0??0????0?11121001??1?10?001?1010?11??111011010??0?2121011000??1?2??????0??????????00?????????01????????01?????1?????
	Eoabelisaurus            ????????????????????????????????????????????1100??001???????1??0020100??2?1111?11011010100010002??0010?0??00?????????????10???????????????????????????????????????????????????110??????????20010???01?0??00??0?0?000101?2?????1001?0????????????01?1????0????0??????0100?1?01?001??0?0001001011??00???11111?00?1??0000?00?110?11000??1(0 1)00???2?????0?00?0021110?????????1?0001??1????
	Yunyangosaurus           ?????????????????????????????????????????????????????????????????????????????????????????????????????????????????????????????????????????????????????????????????????????????011?1?00000001(1 2)010001121?020001001?000?0?1????????????00????01111??????????????????????????????????????????????????????????????????????????????????????????????????????????????????????????????????????
	Panguraptor              ???????????0?000??????0??2????0?0??000??000001?0??00??0??10110?00?0000??0?00?0????00??0001?1???0????????????????????????????????????0000???1??????1??????????10???0?0?????????110??????????20??0????0110??0????0??000?1???????????????????????0000???????????0???0???????1?1110???????0?100???????????10????????????????????0?????0?????????????????????????100????????0??????1?????
	Alpkarakush              ??????????????????????????????????????????????????????????????01000?10???????????????????0?????????????????????????????????????????????????????????????????????10?00????????????????????????????????????????000???0??011110?0????????????????????????????????????????????????????????????01000??0?0?????0110?0?21??010021011012121(1 2)1101011110?00110000211210101101021??1?210???001??

;

END;
BEGIN ASSUMPTIONS;
	TYPESET * UNTITLED   =  unord:  1- 372;

END;

BEGIN MESQUITECHARMODELS;
	ProbModelSet * UNTITLED   =  'Mk1 (est.)':  1- 372;
END;

BEGIN NOTES;

	SU  C = 184 N = selected B = TRUE;

END;

Begin MESQUITE;
		MESQUITESCRIPTVERSION 2;
		TITLE AUTO;
		tell ProjectCoordinator;
		timeSaved 1733057922090;
		getEmployee #mesquite.minimal.ManageTaxa.ManageTaxa;
		tell It;
			setID 0 72193592457495763;
		endTell;
		getEmployee #mesquite.charMatrices.ManageCharacters.ManageCharacters;
		tell It;
			setID 0 174245571755019162;
			tell It;
				setSelected  184;
				attachments ;
			endTell;
			mqVersion 381;
			checksumv 0 3 1713939086 null  getNumChars 372 numChars 372 getNumTaxa 70 numTaxa 70   short true   bits 31   states 31   sumSquaresStatesOnly 36823.0 sumSquares 36823.0 longCompressibleToShort false usingShortMatrix true   NumFiles 1 NumMatrices 1;
			mqVersion;
		endTell;
		getWindow;
		tell It;
			suppress;
			setResourcesState false false 191;
			setPopoutState 300;
			setExplanationSize 0;
			setAnnotationSize 0;
			setFontIncAnnot 0;
			setFontIncExp 0;
			setSize 1707 940;
			setLocation -7 0;
			setFont SanSerif;
			setFontSize 10;
			getToolPalette;
			tell It;
			endTell;
			desuppress;
		endTell;
		getEmployee  #mesquite.charMatrices.BasicDataWindowCoord.BasicDataWindowCoord;
		tell It;
			showDataWindow #174245571755019162 #mesquite.charMatrices.BasicDataWindowMaker.BasicDataWindowMaker;
			tell It;
				getWindow;
				tell It;
					setExplanationSize 30;
					setAnnotationSize 20;
					setFontIncAnnot 0;
					setFontIncExp 0;
					setSize 1516 868;
					setLocation -7 0;
					setFont SanSerif;
					setFontSize 10;
					getToolPalette;
					tell It;
						setTool mesquite.charMatrices.BasicDataWindowMaker.BasicDataWindow.arrow;
					endTell;
					setActive;
					setTool mesquite.charMatrices.BasicDataWindowMaker.BasicDataWindow.arrow;
					colorCells  #mesquite.charMatrices.ColorByState.ColorByState;
				tell It;
					setStateLimit 9;
					toggleUniformMaximum on;
				endTell;
					colorRowNames  #mesquite.charMatrices.TaxonGroupColor.TaxonGroupColor;
					colorColumnNames  #mesquite.charMatrices.CharGroupColor.CharGroupColor;
					colorText  #mesquite.charMatrices.NoColor.NoColor;
					setBackground White;
					toggleShowNames on;
					toggleShowTaxonNames on;
					toggleTight off;
					toggleThinRows off;
					toggleShowChanges on;
					toggleSeparateLines off;
					toggleShowStates on;
					toggleReduceCellBorders off;
					toggleAutoWCharNames on;
					toggleAutoTaxonNames off;
					toggleShowDefaultCharNames off;
					toggleConstrainCW on;
					toggleBirdsEye off;
					toggleColorOnlyTaxonNames off;
					toggleShowPaleGrid off;
					toggleShowPaleCellColors off;
					toggleShowPaleExcluded off;
					togglePaleInapplicable on;
					togglePaleMissing off;
					toggleShowBoldCellText off;
					toggleAllowAutosize on;
					toggleColorsPanel off;
					toggleDiagonal on;
					setDiagonalHeight 80;
					toggleLinkedScrolling on;
					toggleScrollLinkedTables off;
				endTell;
				showWindow;
				getWindow;
				tell It;
					forceAutosize;
				endTell;
				getEmployee #mesquite.charMatrices.AlterData.AlterData;
				tell It;
					toggleBySubmenus off;
				endTell;
				getEmployee #mesquite.charMatrices.ColorCells.ColorCells;
				tell It;
					setColor Red;
					removeColor off;
				endTell;
				getEmployee #mesquite.categ.StateNamesStrip.StateNamesStrip;
				tell It;
					showStrip off;
				endTell;
				getEmployee #mesquite.charMatrices.AnnotPanel.AnnotPanel;
				tell It;
					togglePanel off;
				endTell;
				getEmployee #mesquite.charMatrices.CharReferenceStrip.CharReferenceStrip;
				tell It;
					showStrip off;
				endTell;
				getEmployee #mesquite.charMatrices.QuickKeySelector.QuickKeySelector;
				tell It;
					autotabOff;
				endTell;
				getEmployee #mesquite.charMatrices.SelSummaryStrip.SelSummaryStrip;
				tell It;
					showStrip off;
				endTell;
				getEmployee #mesquite.categ.SmallStateNamesEditor.SmallStateNamesEditor;
				tell It;
					panelOpen true;
				endTell;
			endTell;
		endTell;
		endTell;
end;
